# Supplementary material for: Heterogeneous Evolution of Breast Cancer Cells—An Endogenous Molecular-Cellular Network Study
Source: Biology (Basel). 2024 Jul 26;13(8):564. doi: 10.3390/biology13080564 (PMC11352015; doi:10.3390/biology13080564)
Supplement: Supplementary file 1 [file biology-13-00564-s001.zip]

Archive with 1 entries (1 files):
- biology-3111075-supplementary.pdf
